# Supplementary material for: Using topological data analysis and pseudo time series to infer temporal phenotypes from electronic health records
Source: Artif Intell Med. 2020 Aug;108:101930. doi: 10.1016/j.artmed.2020.101930 (PMC7536308; doi:10.1016/j.artmed.2020.101930)
Supplement: Supplementary file 1 [file mmc1.zip › Data Profile.xml]

<?xml version="1.0" encoding="UTF-8" standalone="no"?><data:data><datasets><author>arianna.dagliati@manchester.ac.uk</author><type>0</type><dataset><value>1</value><reason>Data will be made available on request</reason><comments/></dataset></datasets></data:data>
